# Supplementary material for: Single-cell RNA-seq uncovers dynamic processes orchestrated by RNA-binding protein DDX43 in chromatin remodeling during spermiogenesis
Source: Nat Commun. 2023 Apr 29;14:2499. doi: 10.1038/s41467-023-38199-w (PMC10294715; doi:10.1038/s41467-023-38199-w)
Supplement: Supplementary file 3 — Supplementary Data 1 [file 41467_2023_38199_MOESM3_ESM.xlsx]

## Sheet: Sheet1
Table S1. Sequences of oligonucleotides used in this study
PCR target	Name	Sequence (5’ to 3’)	Application	Figures
Ddx43	Ddx43-F	TTAGTTCTTACGCCCACCCG	qPCR and RT-PCR	Supplementary Fig. 1a, b, c, 3b, c
	Ddx43-R	AATAAGATTGTGCAAGACGGC
Ddx43	Ddx43-F1	ACATTCCAGGACAAAGAGTT	RT-PCR	Supplementary Fig. 2c
	Ddx43-R1	CCATTTCAAAGCATCTTCTCGA
Ddx43	Ddx43-F2	GCGCACTGGAATGTCAATTA	RT-PCR	Supplementary Fig. 2c
	Ddx43-R2	GGGCTTTCCTTGAGGTCTTC
Ddx43	Ddx43-F3	CTCAGGACCTACTTCAAAGCTA	RT-PCR	Supplementary Fig. 2d
	Ddx43-R3	CCATTTCAAAGCATCTTCTCGA
DDX43	DDX43-F	TGGCAGCAAGGCAATGCAAAC	RT-PCR	Supplementary Fig. 16a
	DDX43-R	TCCCAATCTATCAATGGCCGATCTC
MOV10	MOV10-F	GGGCCAGTGTTTCGAGAGTTT	RT-PCR	Supplementary Fig. 16a
	MOV10-R	TCTTGGTGACGTAGGCCAGA
	FLAG-DDX43-WT-F	GACGACGATGACAAGGGATCCATGTCTAGGCGGGAACCCGCA	Transfection	Supplementary Fig. 16c, d, e
	FLAG-DDX43-WT-R	GCTTACTCAGCTAAGCTCGAGTTAGTAAAACTTCTGGGGCTTTCC
	FLAG-DDX43-KO-F1	GACGACGATGACAAGGGATCCATGTCTAGGCGGGAACCCGCA	Transfection	Supplementary Fig. 16c, d, e
	FLAG-DDX43-KO-R1	GCTGGTATCTGCACAATGCAATAATAC
	FLAG-DDX43-KO-F2	GTATTATTGCATTGTGCAGATACCAGC
	FLAG-DDX43-KO-R2	GCTTACTCAGCTAAGCTCGAGTTAGTAAAACTTCTGGGGCTTTCC
	FLAG-DDX43-KI-F1	GACGACGATGACAAGGGATCCATGTCTAGGCGGGAACCCGCA	Transfection	Supplementary Fig. 16c, d, e
	FLAG-DDX43-KI-R1	GTCCAGCATCTTGTCTGCCTGATC
	FLAG-DDX43-KI-F2	GATGAAGCAGACAAGATGCTGGAC
	FLAG-DDX43-KI-R2	GCTTACTCAGCTAAGCTCGAGTTAGTAAAACTTCTGGGGCTTTCC
	pet28a-DDX43-F	AGCCATATGGCTAGCATGTCTAGGCGGGAACCCGCA	Transform	Supplementary Fig. 17d
	pet28a-DDX43-R	GTGGTGGTGGTGGTGCTCGAGGTAAAACTTCTGGGGCTTTCC
	pet28a-DDX43-KI-F1	AGCCATATGGCTAGCATGTCTAGGCGGGAACCCGCA
	pet28a-DDX43-KI-R1	GTCCAGCATCTTGTCTGCCTGATC
	pet28a-DDX43-KI-F2	GATGAAGCAGACAAGATGCTGGAC
	pet28a-DDX43-KI-R2	GTGGTGGTGGTGGTGCTCGAGGTAAAACTTCTGGGGCTTTCC
Acrv1	Acrv1-F	GTGGAAAACTCCAGTTCATGGT	RT-PCR	Supplementary Fig.1e
	Acrv1-R	ATTGCAAAAAAGAACATCTGCGGA
Sycp2	Sycp2-F	GACACTGAAACCGAATGTGGA	RT-PCR	Supplementary Fig.1e
	Sycp2-R	TGTGGGTCTTGGTTGTCCTTT
Plzf	Plzf-F	CTGCGGAAAACGGTTCCTG	RT-PCR	Supplementary Fig.1e
	Plzf-R	GTGCCAGTATGGGTCTGTCT
Tssk6	Tssk6-F	CGAACTCTTCTCGCAGATCGC	RT-PCR	Supplementary Fig.1e
	Tssk6-R	CCGAAATCCGTGATCTTGACGC
β-actin	β-actin-F	GGCTGTATTCCCCTCCATCG	RT-PCR	Supplementary Fig.1e, 2c, 3c
	β-actin-R	CCAGTTGGTAACAATGCCATGT
β-ACTIN	β-ACTIN-F	CATGTACGTTGCTATCCAGGC	RT-PCR	Supplementary Fig. 16a
	β-ACTIN-R	CTCCTTAATGTCACGCACGAT
	Elfn2-5'UTR-F	GTTGGTAAAGCCACCGAAGCAGACGGCGGAGGG	Transfection	Supplementary Fig. 16c, d, e
	Elfn2-5'UTR-R	CTTAGCATCGGCCATCTCCAGTCCTGACTGGGATCCG
Elfn2	Elfn2-F1	GAAGCAGACGGCGGAGGGGC	RIP-PCR	Supplementary Fig. 16f, g
	Elfn2-R1	ACCTCAGGGGCTGGCGATCACT
	Elfn2-F2	AGTGATCGCCAGCCCCTGAGG
	Elfn2-R2	TGCGTGTGCGCGCAGACACT
GAPDH	GAPDH-F	CTGGGCTACACTGAGCACC	RIP-PCR	Supplementary Fig. 16f, g
	GAPDH-R	AAGTGGTCGTTGAGGGCAATG
36b4	36b4-F	GCAGATCGGGTACCCAACTGTTG	qPCR	Supplementary Fig. 1a, b, c, 3b
	36b4-R	CAGCAGCCGCAAATGCAGATG
	Elfn2-ASO-1	GTGGTCTTCAACAATGTCA	Knockdown	Figure 7f, g, h
	Elfn2-ASO-2	CGAGAACTCAGGCTTCAAT	Knockdown	Figure 7f, g, h
	RG4 only sequence	GGGGAGGGUCCGGGUGGGA/Biotin/	EMSA	Supplementary Fig. 17e
	3' tailed RG4 sequence	GGGGAGGGUCCGGGUGGGACCGGUGGUGUUUUUU/Biotin/
	ssRNA	ACCGCUGCCGUCGCUCCG/Biotin/		Supplementary Fig. 17e, f, g
	Elfn2 RG4 only sequence1	CGGCGGAGGGGCGGGAGGGU/Biotin/		Supplementary Fig. 17f
	Elfn2 3' tailed RG4 sequence1	CGGCGGAGGGGCGGGAGGGUCUGCAGCGGAGAGAGG/Biotin/
	Elfn2 RG4 only sequence2	CGGCGGGAGGCGGGGGUGGC/Biotin/		Supplementary Fig. 17g
	Elfn2 3' tailed RG4 sequence2	CGGCGGGAGGCGGGGGUGGCAGUGUCUGCGCGCACA/Biotin/
