# Supplementary material for: Single-cell RNA-seq uncovers dynamic processes orchestrated by RNA-binding protein DDX43 in chromatin remodeling during spermiogenesis
Source: Nat Commun. 2023 Apr 29;14:2499. doi: 10.1038/s41467-023-38199-w (PMC10294715; doi:10.1038/s41467-023-38199-w)
Supplement: Supplementary file 5 — Source Data [file 41467_2023_38199_MOESM5_ESM.zip]

Archive with 8 entries (8 files):
- Source_Data_Fig._1.xls
- Source_Data_Fig._2.xls
- Source_Data_Fig._7.xls
- Source_Data_Supplementary_Fig._1.xls
- Source_Data_Supplementary_Fig._16.xls
- Source_Data_Supplementary_Fig._3.xls
- Source_Data_Supplementary_Fig._5.xls
- Source_Data_Supplementary_Fig._6.xls
