# Supplementary material for: Single-cell RNA-seq uncovers dynamic processes orchestrated by RNA-binding protein DDX43 in chromatin remodeling during spermiogenesis
Source: Nat Commun. 2023 Apr 29;14:2499. doi: 10.1038/s41467-023-38199-w (PMC10294715; doi:10.1038/s41467-023-38199-w)
Supplement: Supplementary file 5 — Source Data [file 41467_2023_38199_MOESM5_ESM.zip › Source_Data_Fig._1.xls]

## Sheet: Source data Fig1 j
	Body weight of Ddx43+/+ (g)	Body weight of Ddx43-/- (g)
Repeat 1	26.86	28.7
Repeat 2	29.06	30.47
Repeat 3	27.98	28.8
Repeat 4	30.8	27.54
Repeat 5	28.9	29.3

## Sheet: Source data Fig1 k
	Testis weight of Ddx43+/+ (mg)	Testis weight of Ddx43-/- (mg)
Repeat 1	1.83	1.47
Repeat 2	1.78	1.44
Repeat 3	1.86	1.52
Repeat 4	1.89	1.38
Repeat 5	1.87	1.41

## Sheet: Source data Fig1 l
	Average number of pups(Ddx43+/+)	Average number of pups(Ddx43-/-)
Repeat 1	7	0
Repeat 2	6	0
Repeat 3	8	0
Repeat 4	6	0
Repeat 5	9	0
