# Supplementary material for: Single-cell RNA-seq uncovers dynamic processes orchestrated by RNA-binding protein DDX43 in chromatin remodeling during spermiogenesis
Source: Nat Commun. 2023 Apr 29;14:2499. doi: 10.1038/s41467-023-38199-w (PMC10294715; doi:10.1038/s41467-023-38199-w)
Supplement: Supplementary file 5 — Source Data [file 41467_2023_38199_MOESM5_ESM.zip › Source_Data_Fig._2.xls]

## Sheet: Source data Fig2 c
	Body weight of Ddx43+/+ (g)	Body weight of Ddx43-/- (g)	Body weight of Ddx43KI/KI (g)
Repeat 1	26.86	28.7	28.37
Repeat 2	29.06	30.47	30.98
Repeat 3	27.98	28.8	27.12
Repeat 4	30.8	27.54	29.86
Repeat 5	28.9	29.3	29.82

## Sheet: Source data Fig2 d
	Testis weight of Ddx43+/+ (mg)	Testis weight of Ddx43-/- (mg)	Testis weight of Ddx43KI/KI (mg)
Repeat 1	1.83	1.47	1.43
Repeat 2	1.78	1.44	1.47
Repeat 3	1.86	1.52	1.39
Repeat 4	1.89	1.38	1.53
Repeat 5	1.87	1.41	1.48

## Sheet: Source data Fig2 e
	Average number of pups(Ddx43+/+)	Average number of pups(Ddx43KI/+)	Average number of pups(Ddx43KI/KI)
Repeat 1	7	9	0
Repeat 2	6	8	0
Repeat 3	8	8	0
Repeat 4	6	6	0
Repeat 5	9	7	0
