# Supplementary material for: Single-cell RNA-seq uncovers dynamic processes orchestrated by RNA-binding protein DDX43 in chromatin remodeling during spermiogenesis
Source: Nat Commun. 2023 Apr 29;14:2499. doi: 10.1038/s41467-023-38199-w (PMC10294715; doi:10.1038/s41467-023-38199-w)
Supplement: Supplementary file 5 — Source Data [file 41467_2023_38199_MOESM5_ESM.zip › Source_Data_Fig._7.xls]

## Sheet: Source data Fig7 c
	P21			P28			P35			P60
	ELFN2 protein relative expression levels in Ddx43+/+	ELFN2 protein relative expression levels in Ddx43-/-	ELFN2 protein relative expression levels in Ddx43KI/KI	ELFN2 protein relative expression levels in Ddx43+/+	ELFN2 protein relative expression levels in Ddx43-/-	ELFN2 protein relative expression levels in Ddx43KI/KI	ELFN2 protein relative expression levels in Ddx43+/+	ELFN2 protein relative expression levels in Ddx43-/-	ELFN2 protein relative expression levels in Ddx43KI/KI	ELFN2 protein relative expression levels in Ddx43+/+	ELFN2 protein relative expression levels in Ddx43-/-	ELFN2 protein relative expression levels in Ddx43KI/KI
Repeat 1	1	0.903137	0.901557	1	0.536561	0.452223	1	0.369243	0.323088	1	0.236607	0.234331
Repeat 2	1	1.14997	1.15914	1	0.621822	0.675261	1	0.43922	0.4741	1	0.340553	0.363711
Repeat 3	1	1.02904	1.01869	1	0.53799	0.453856	1	0.372196	0.320811	1	0.294664	0.333586

## Sheet: Source data Fig7 d
	ELFN2 protein relative optical density in SG	ELFN2 protein relative optical density in PS	ELFN2 protein relative optical density in RS	ELFN2 protein relative optical density in ES
Repeat 1	1	4.31269	10.6367	9.94321
Repeat 2	1	5.60589	14.1776	13.5562
Repeat 3	1	8.03483	18.8801	22.0295
Repeat 4	1	5.98447	14.5648	15.1763
