# Supplementary material for: Single-cell RNA-seq uncovers dynamic processes orchestrated by RNA-binding protein DDX43 in chromatin remodeling during spermiogenesis
Source: Nat Commun. 2023 Apr 29;14:2499. doi: 10.1038/s41467-023-38199-w (PMC10294715; doi:10.1038/s41467-023-38199-w)
Supplement: Supplementary file 5 — Source Data [file 41467_2023_38199_MOESM5_ESM.zip › Source_Data_Supplementary_Fig._1.xls]

## Sheet: Source data Sup 1a
	Ddx43 mRNA relative expression levels in heart	Ddx43 mRNA relative expression levels in liver	Ddx43 mRNA relative expression levels in spleen	Ddx43 mRNA relative expression levels in lung	Ddx43 mRNA relative expression levels in kidney	Ddx43 mRNA relative expression levels in brain	Ddx43 mRNA relative expression levels in fat	Ddx43 mRNA relative expression levels in muscle	Ddx43 mRNA relative expression levels in testis
Repeat 1	6.76036e-05	2.2548e-05	0.00905439	0.00149577	0.000212587	0.00272339	0.000584295	5.7512e-05	0.09879
Repeat 2	0.000132648	2.09433e-05	0.0070838	0.00300497	0.000234199	0.00281355	0.000529249	6.6566e-05	0.0947972
Repeat 3	0.000141257	2.16285e-05	0.00587499	0.00182435	0.00022312	0.0030544	0.000291437	6.62652e-05	0.0977784

## Sheet: Source data Sup 1b
	Ddx43 mRNA relative expression levels in P7	Ddx43 mRNA relative expression levels in P10	Ddx43 mRNA relative expression levels in P14	Ddx43 mRNA relative expression levels in P21	Ddx43 mRNA relative expression levels in P28	Ddx43 mRNA relative expression levels in P35	Ddx43 mRNA relative expression levels in P60
Repeat 1	0.00796427	0.078511	0.261889	0.332124	0.347402	0.181676	0.13971
Repeat 2	0.00884161	0.0734657	0.369665	0.286165	0.188502	0.137255	0.0825257
Repeat 3	0.00991031	0.0697127	0.24638	0.289224	0.243915	0.174367	0.129019
Repeat 4	0.00886995	0.073809	0.287857	0.301798	0.251842	0.163216	0.114154

## Sheet: Source data Sup 1c
	Ddx43 mRNA relative expression levels in SG	Ddx43 mRNA relative expression levels in PS	Ddx43 mRNA relative expression levels in RS	Ddx43 mRNA relative expression levels in ES
Repeat 1	0.0151769	0.0690369	0.0260879	0.00977364
Repeat 2	0.0157264	0.0651451	0.0230234	0.0109419
Repeat 3	0.0153406	0.0689396	0.0266209	0.0123432
Repeat 4	0.0154129	0.0676826	0.0251928	0.0109696
