# Supplementary material for: Single-cell RNA-seq uncovers dynamic processes orchestrated by RNA-binding protein DDX43 in chromatin remodeling during spermiogenesis
Source: Nat Commun. 2023 Apr 29;14:2499. doi: 10.1038/s41467-023-38199-w (PMC10294715; doi:10.1038/s41467-023-38199-w)
Supplement: Supplementary file 5 — Source Data [file 41467_2023_38199_MOESM5_ESM.zip › Source_Data_Supplementary_Fig._16.xls]

## Sheet: Source data Sup 16c
	Relative luciferase activity（%）
	psi-Elfn2-5' UTR + FLAG-DDX43-WT	psi-Elfn2-5' UTR + FLAG-DDX43-KO	psi-Elfn2-5' UTR + FLAG-DDX43-KI
Repeat 1	0.957726	0.728787	0.823045
Repeat 2	1.1202	0.715173	0.852854
Repeat 3	1.02194	0.754906	0.848747

## Sheet: Source data Sup 16f
	Elfn2 F1R1			Elfn2 F2R2			GAPDH
	psi-Elfn2-5' UTR + FLAG-DDX43-WT	psi-Elfn2-5' UTR + FLAG-DDX43-KO	psi-Elfn2-5' UTR + FLAG-DDX43-KI	psi-Elfn2-5' UTR + FLAG-DDX43-WT	psi-Elfn2-5' UTR + FLAG-DDX43-KO	psi-Elfn2-5' UTR + FLAG-DDX43-KI	psi-Elfn2-5' UTR + FLAG-DDX43-WT	psi-Elfn2-5' UTR + FLAG-DDX43-KO	psi-Elfn2-5' UTR + FLAG-DDX43-KI
Repeat 1	1.65349	0.785007	1.48449	3.30506	1.32123	2.02038	0.270325	0.378718	0.272895
Repeat 2	2.22433	0.919577	1.06379	2.52475	0.881844	1.76596	0.213407	0.231586	0.262824
Repeat 3	2.15108	0.404905	1.70696	3.18109	0.764076	1.75086	0.353347	0.442141	0.390527
Repeat 4	1.99259	0.663648	1.39172	2.98303	0.961987	1.84171	0.273169	0.338477	0.303695

## Sheet: Source data Sup 16g
	Elfn2 F1R1			Elfn2 F2R2			GAPDH
	psi-Elfn2-5' UTR + FLAG-DDX43-WT	psi-Elfn2-5' UTR + FLAG-DDX43-KO	psi-Elfn2-5' UTR + FLAG-DDX43-KI	psi-Elfn2-5' UTR + FLAG-DDX43-WT	psi-Elfn2-5' UTR + FLAG-DDX43-KO	psi-Elfn2-5' UTR + FLAG-DDX43-KI	psi-Elfn2-5' UTR + FLAG-DDX43-WT	psi-Elfn2-5' UTR + FLAG-DDX43-KO	psi-Elfn2-5' UTR + FLAG-DDX43-KI
Repeat 1	1.99836	4.38503e-05	1.27627	1.45893	0.000618625	1.71401	0.205183	0.132755	0.158216
Repeat 2	1.39247	2.48685e-05	1.03009	1.10035	0.000435851	1.7659	0.208368	0.320234	0.192785
Repeat 3	1.29613	2.13463e-05	0.931375	1.4735	0.000416231	1.01508	0.216837	0.289387	0.231922
Repeat 4	1.53357	2.85528e-05	1.06983	1.33241	0.000482355	1.45376	0.210073	0.230851	0.191965
