# Supplementary material for: Single-cell RNA-seq uncovers dynamic processes orchestrated by RNA-binding protein DDX43 in chromatin remodeling during spermiogenesis
Source: Nat Commun. 2023 Apr 29;14:2499. doi: 10.1038/s41467-023-38199-w (PMC10294715; doi:10.1038/s41467-023-38199-w)
Supplement: Supplementary file 5 — Source Data [file 41467_2023_38199_MOESM5_ESM.zip › Source_Data_Supplementary_Fig._3.xls]

## Sheet: Source data Sup 3b
	Ddx43 mRNA relative expression levels in PS of Ddx43+/+	Ddx43 mRNA relative expression levels in PS of Ddx43KI/KI	Ddx43 mRNA relative expression levels in RS of Ddx43+/+	Ddx43 mRNA relative expression levels in RS of Ddx43KI/KI
Repeat 1	0.00694678	0.00833456	0.00230985	0.0040532
Repeat 2	0.00781063	0.00801463	0.00151558	0.00244361
Repeat 3	0.00547335	0.00596352	0.00170534	0.00224257
