# Supplementary material for: Single-cell RNA-seq uncovers dynamic processes orchestrated by RNA-binding protein DDX43 in chromatin remodeling during spermiogenesis
Source: Nat Commun. 2023 Apr 29;14:2499. doi: 10.1038/s41467-023-38199-w (PMC10294715; doi:10.1038/s41467-023-38199-w)
Supplement: Supplementary file 5 — Source Data [file 41467_2023_38199_MOESM5_ESM.zip › Source_Data_Supplementary_Fig._5.xls]

## Sheet: Source data Sup 5c
	Step 1-8		Step 13-16
	The percentage of TUNEL positive cells in Ddx43+/+	The percentage of TUNEL positive cells in Ddx43-/-	The percentage of TUNEL positive cells in Ddx43+/+	The percentage of TUNEL positive cells in Ddx43-/-
Repeat 1	6	14	9	53
Repeat 2	12	22	14	61
Repeat 3	9	19	11	58
