# Supplementary material for: Single-cell RNA-seq uncovers dynamic processes orchestrated by RNA-binding protein DDX43 in chromatin remodeling during spermiogenesis
Source: Nat Commun. 2023 Apr 29;14:2499. doi: 10.1038/s41467-023-38199-w (PMC10294715; doi:10.1038/s41467-023-38199-w)
Supplement: Supplementary file 5 — Source Data [file 41467_2023_38199_MOESM5_ESM.zip › Source_Data_Supplementary_Fig._6.xls]

## Sheet: Source data Sup 6a
	Percentage of TNP1-positive stage-VIII seminiferous tubules in all stage-XIII tubules from P60 Ddx43+/+	Percentage of TNP1-positive stage-VIII seminiferous tubules in all stage-XIII tubules from P60 Ddx43-/-	Percentage of TNP1-positive stage-VIII seminiferous tubules in all stage-XIII tubules from P60 Ddx43KI/KI
Repeat 1	0	72.2	64.8
Repeat 2	0	67.8	70
Repeat 3	0	76.6	74.6

## Sheet: Source data Sup 6b
	Percentage of TNP2-positive stage-VIII seminiferous tubules in all stage-XIII tubules from P60 Ddx43+/+	Percentage of TNP2-positive stage-VIII seminiferous tubules in all stage-XIII tubules from P60 Ddx43-/-	Percentage of TNP2-positive stage-VIII seminiferous tubules in all stage-XIII tubules from P60 Ddx43KI/KI
Repeat 1	0	76.2	60.8
Repeat 2	0	63.8	77
Repeat 3	0	70.6	64.6

## Sheet: Source data Sup 6c
	Percentage of PRM2-positive stage-VIII elongating spermatids (ES) in all stage-VIII ES from P60 Ddx43+/+	Percentage of PRM2-positive stage-VIII elongating spermatids (ES) in all stage-VIII ES from P60 Ddx43-/-	Percentage of PRM2-positive stage-VIII elongating spermatids (ES) in all stage-VIII ES from P60 Ddx43KI/KI
Repeat 1	100	55.1	41.2
Repeat 2	94.6	43.6	57.8
Repeat 3	97.8	58.6	50

## Sheet: Source data Sup 6d
	Ddx43-/-
	Signal intensity of TNP2-positive in ES1 from stage-IX tubules	Signal intensity of TNP2-positive in ES2 from stage-IX tubules	Signal intensity of TNP2-positive in ES3 from stage-IX tubules
Repeat 1	255	127	10
Repeat 2	245	117	13
Repeat 3	260	95	9
Repeat 4	268	147	12
Repeat 5	240	94	5

## Sheet: Source data Sup 6e
	Ddx43KI/KI
	Signal intensity of TNP2-positive in ES1 from stage-IX tubules	Signal intensity of TNP2-positive in ES2 from stage-IX tubules	Signal intensity of TNP2-positive in ES3 from stage-IX tubules
Repeat 1	255	104	4
Repeat 2	226	67	8
Repeat 3	210	89	6
Repeat 4	260	55	3
Repeat 5	225	74	5

## Sheet: Source data Sup 6f
	Ddx43-/-		Ddx43KI/KI
	Percentage of PRM2-positive stage-VIII elongating spermatids (ES) in all stage-VIII ES	Percentage of PRM2-negative stage-VIII elongating spermatids (ES) in all stage-VIII ES	Percentage of PRM2-positive stage-VIII elongating spermatids (ES) in all stage-VIII ES	Percentage of PRM2-negative stage-VIII elongating spermatids (ES) in all stage-VIII ES
Repeat 1	66	38	67	33
Repeat 2	76	23	73	27
Repeat 3	64	36	60	40

## Sheet: Source data Sup 6g
	Percentage of seminiferous tubules with retained H4K8ac-positive ES after step 11 in all tubules from Ddx43+/+	Percentage of seminiferous tubules with retained H4K8ac-positive ES after step 11 in all tubules from Ddx43-/-	Percentage of seminiferous tubules with retained H4K8ac-positive ES after step 11 in all tubules from Ddx43KI/KI
Repeat 1	0	22	14
Repeat 2	0	30	23
Repeat 3	0	16.6	27

## Sheet: Source data Sup 6h
	Percentage of seminiferous tubules with retained γH2AX-positive ES after step 12 in all tubules from Ddx43+/+	Percentage of seminiferous tubules with retained γH2AX-positive ES after step 12 in all tubules from Ddx43-/-	Percentage of seminiferous tubules with retained γH2AX-positive ES after step 12 in all tubules from Ddx43KI/KI
Repeat 1	0	14	12
Repeat 2	0	22	25
Repeat 3	0	17	15
